# Supplementary material for: DeepSARS: simultaneous diagnostic detection and genomic surveillance of SARS-CoV-2
Source: BMC Genomics. 2022 Apr 11;23:289. doi: 10.1186/s12864-022-08403-0 (PMC8995413; doi:10.1186/s12864-022-08403-0)
Supplement: Supplementary file 2 — Additional file 2. [file 12864_2022_8403_MOESM2_ESM.zip]

Archive with 3 entries (2 files):
- DeepSARS_ExtData1_masked_full_name_2020-04-01 2.fasta
- __MACOSX/
- __MACOSX/._DeepSARS_ExtData1_masked_full_name_2020-04-01 2.fasta
