# Supplementary material for: DeepSARS: simultaneous diagnostic detection and genomic surveillance of SARS-CoV-2
Source: BMC Genomics. 2022 Apr 11;23:289. doi: 10.1186/s12864-022-08403-0 (PMC8995413; doi:10.1186/s12864-022-08403-0)
Supplement: Supplementary file 4 — Additional file 4. [file 12864_2022_8403_MOESM4_ESM.xlsx]

## Sheet: 工作表1
GISAID.ID	Nextstrain.ID	Epidemiological.Cluster.ID
EPI_ISL_475819	Austria/CeMM0375/2020	ClusterES
EPI_ISL_437982	Austria/CeMM0126/2020	ClusterS
EPI_ISL_475779	Austria/CeMM0304/2020	ClusterOG
EPI_ISL_475827	Austria/CeMM0385/2020	ClusterES
EPI_ISL_437921	Austria/CeMM0032/2020	ClusterS
EPI_ISL_419666	Austria/CeMM0013/2020	ClusterS
EPI_ISL_419670	Austria/CeMM0017/2020	ClusterS
EPI_ISL_437920	Austria/CeMM0031/2020	ClusterS
EPI_ISL_437926	Austria/CeMM0037/2020	ClusterS
EPI_ISL_475874	Austria/CeMM0463/2020	ClusterS
EPI_ISL_475912	Austria/CeMM0562/2020	ClusterS
EPI_ISL_475863	Austria/CeMM0439/2020	ClusterS
EPI_ISL_437914	Austria/CeMM0024/2020	ClusterS
EPI_ISL_438082	Austria/CeMM0252/2020	ClusterS
EPI_ISL_437942	Austria/CeMM0073/2020	ClusterS
EPI_ISL_437924	Austria/CeMM0035/2020	ClusterS
EPI_ISL_437930	Austria/CeMM0042/2020	ClusterS
EPI_ISL_437916	Austria/CeMM0026/2020	ClusterS
EPI_ISL_437925	Austria/CeMM0036/2020	ClusterS
EPI_ISL_438037	Austria/CeMM0196/2020	ClusterS
EPI_ISL_437980	Austria/CeMM0124/2020	ClusterS
EPI_ISL_437922	Austria/CeMM0033/2020	ClusterS
EPI_ISL_437928	Austria/CeMM0039/2020	ClusterS
EPI_ISL_437927	Austria/CeMM0038/2020	ClusterS
EPI_ISL_438026	Austria/CeMM0184/2020	ClusterS
EPI_ISL_438034	Austria/CeMM0193/2020	ClusterS
EPI_ISL_437981	Austria/CeMM0125/2020	ClusterS
EPI_ISL_437974	Austria/CeMM0116/2020	ClusterS
EPI_ISL_475848	Austria/CeMM0420/2020	ClusterIE
EPI_ISL_437975	Austria/CeMM0117/2020	ClusterS
EPI_ISL_437917	Austria/CeMM0028/2020	ClusterS
EPI_ISL_437991	Austria/CeMM0139/2020	ClusterS
EPI_ISL_437986	Austria/CeMM0133/2020	ClusterS
EPI_ISL_475910	Austria/CeMM0559/2020	ClusterS
EPI_ISL_438036	Austria/CeMM0195/2020	ClusterS
EPI_ISL_438101	Austria/CeMM0274/2020	ClusterS
EPI_ISL_475856	Austria/CeMM0428/2020	ClusterS
EPI_ISL_437979	Austria/CeMM0123/2020	ClusterS
EPI_ISL_437915	Austria/CeMM0025/2020	ClusterS
EPI_ISL_437992	Austria/CeMM0140/2020	ClusterS
EPI_ISL_475815	Austria/CeMM0368/2020	ClusterES
EPI_ISL_475818	Austria/CeMM0373/2020	ClusterES
EPI_ISL_475885	Austria/CeMM0483/2020	ClusterIZ
EPI_ISL_475813	Austria/CeMM0366/2020	ClusterES
EPI_ISL_475809	Austria/CeMM0350/2020	ClusterBQ
EPI_ISL_475810	Austria/CeMM0351/2020	ClusterBQ
EPI_ISL_437932	Austria/CeMM0045/2020	ClusterAY
EPI_ISL_475886	Austria/CeMM0484/2020	ClusterD
EPI_ISL_475872	Austria/CeMM0461/2020	ClusterD
EPI_ISL_475873	Austria/CeMM0462/2020	ClusterD
EPI_ISL_475913	Austria/CeMM0563/2020	ClusterK
EPI_ISL_438000	Austria/CeMM0154/2020	ClusterAY
EPI_ISL_437990	Austria/CeMM0137/2020	ClusterS
EPI_ISL_437999	Austria/CeMM0153/2020	ClusterAY
EPI_ISL_438045	Austria/CeMM0206/2020	ClusterOG
EPI_ISL_438098	Austria/CeMM0271/2020	ClusterOG
EPI_ISL_438120	Austria/CeMM0357/2020	ClusterHK
EPI_ISL_438039	Austria/CeMM0198/2020	ClusterOG
EPI_ISL_438012	Austria/CeMM0167/2020	ClusterT
EPI_ISL_438052	Austria/CeMM0218/2020	ClusterAL
EPI_ISL_583875	Austria/CeMM1062/2020	ClusterAL
EPI_ISL_583877	Austria/CeMM1064/2020	ClusterA
EPI_ISL_438020	Austria/CeMM0177/2020	ClusterA
EPI_ISL_438085	Austria/CeMM0256/2020	ClusterAL
EPI_ISL_438053	Austria/CeMM0219/2020	ClusterAL
EPI_ISL_438051	Austria/CeMM0217/2020	ClusterAL
EPI_ISL_438018	Austria/CeMM0175/2020	ClusterA
EPI_ISL_438104	Austria/CeMM0277/2020	ClusterA
EPI_ISL_438006	Austria/CeMM0160/2020	ClusterA
EPI_ISL_438031	Austria/CeMM0190/2020	ClusterA
EPI_ISL_438016	Austria/CeMM0171/2020	ClusterA
EPI_ISL_438019	Austria/CeMM0176/2020	ClusterA
EPI_ISL_438003	Austria/CeMM0157/2020	ClusterA
EPI_ISL_438014	Austria/CeMM0169/2020	ClusterA
EPI_ISL_438025	Austria/CeMM0183/2020	ClusterA
EPI_ISL_438004	Austria/CeMM0158/2020	ClusterA
EPI_ISL_438007	Austria/CeMM0161/2020	ClusterA
EPI_ISL_437997	Austria/CeMM0149/2020	ClusterA
EPI_ISL_438013	Austria/CeMM0168/2020	ClusterA
EPI_ISL_438022	Austria/CeMM0180/2020	ClusterA
EPI_ISL_438011	Austria/CeMM0166/2020	ClusterA
EPI_ISL_438005	Austria/CeMM0159/2020	ClusterA
EPI_ISL_438024	Austria/CeMM0182/2020	ClusterA
EPI_ISL_438041	Austria/CeMM0200/2020	ClusterA
EPI_ISL_438075	Austria/CeMM0245/2020	ClusterA
EPI_ISL_437998	Austria/CeMM0150/2020	ClusterA
EPI_ISL_438010	Austria/CeMM0165/2020	ClusterA
EPI_ISL_438038	Austria/CeMM0197/2020	ClusterA
EPI_ISL_437995	Austria/CeMM0147/2020	ClusterA
EPI_ISL_438027	Austria/CeMM0185/2020	ClusterA
EPI_ISL_438021	Austria/CeMM0178/2020	ClusterA
EPI_ISL_438015	Austria/CeMM0170/2020	ClusterA
EPI_ISL_438071	Austria/CeMM0241/2020	ClusterA
EPI_ISL_419656	Austria/CeMM0003/2020	ClusterA
EPI_ISL_583879	Austria/CeMM1066/2020	ClusterA
EPI_ISL_583880	Austria/CeMM1067/2020	ClusterA
EPI_ISL_583873	Austria/CeMM1060/2020	ClusterA
EPI_ISL_475836	Austria/CeMM0401/2020	ClusterA
EPI_ISL_583870	Austria/CeMM1057/2020	ClusterA
